# Supplementary material for: Silencing Multiple Crustacean Hyperglycaemic Hormone-Encoding Genes in the Redclaw Crayfish Cherax quadricarinatus Induces Faster Molt Rates with Anomalies
Source: Int J Mol Sci. 2024 Nov 16;25(22):12314. doi: 10.3390/ijms252212314 (PMC11594818; doi:10.3390/ijms252212314)
Supplement: Supplementary file 1 [file ijms-25-12314-s001.zip]

Archive with 1 entries (1 files):
- ijms-3319895-supplementary.pdf
